# Supplementary material for: New records of non-indigenous species from the eastern Mediterranean Sea (Crustacea, Mollusca), with a revision of genus Isognomon (Mollusca: Bivalvia)
Source: PeerJ. 2024 May 31;12:e17425. doi: 10.7717/peerj.17425 (PMC11146324; doi:10.7717/peerj.17425)
Supplement: Supplemental Information 2 [file peerj-12-17425-s002.xlsx]

## Sheet: Sheet1
New records of non-indigenous species from the eastern Mediterranean Sea (Crustacea, Mollusca), with a revision of genus Isognomon (Mollusca, Bivalvia)
Supplemental Information 2: Collecting data of specimens from which novel sequences were extracted.
Paolo G. Albano1,2*, Yuanyuan Hong3, Jan Steger2, Moriaki Yasuhara3,4, Stefano Bartolini5, Cesare Bogi6, Marija Bošnjak7, Marina Chiappi8, Valentina Fossati8, Mehmet Fatih Huseyinoglu9, Carlos Jiménez8, Hadas Lubinevsky10, Arseniy R. Morov10, Simona Noè1,11,12, Magdalene Papatheodoulou8, Vasilis Resaikos8, Martin Zuschin2, Tamar Guy-Haim10
1 Department of Marine Animal Conservation and Public Engagement, Stazione Zoologica Anton Dohrn, Naples, Italy
2 Department of Palaeontology, University of Vienna, Vienna, Austria
3 School of Biological Sciences, Area of Ecology and Biodiversity, Swire Institute of Marine Science, Institute for Climate and Carbon Neutrality, and Musketeers Foundation Institute of Data Science, The University of Hong Kong, Hong Kong SAR, China
4 State Key Laboratory of Marine Pollution, City University of Hong Kong, Kowloon, Hong Kong SAR, China
5 Firenze, Italy
6 Gruppo Malacologico Livornese, Livorno, Italy
7 Croatian Natural History Museum, Zagreb, Croatia
8 Enalia Physis Environmental Research Centre, Nicosia, Cyprus
9 Faculty of Maritime Studies, University of Kyrenia, Girne, Cyprus
10 Israel Oceanographic and Limnological Research, Haifa, Israel
11 Department of Integrative Marine Ecology, Stazione Zoologica Anton Dohrn, Naples, Italy
12 National Biodiversity Future Center, Palermo, Italy
Corresponding author:
Paolo G. Albano1
1 Villa Comunale, Naples, 80121, Italy
Email address: pgalbano@gmail.com
Class	Family	Species	GenBank Accession number	Identifier	Country	Basin	Sample	Locality	Latitude N	Longitude E	Depth	Habitat	Date	Legit	Voucher specimen	Figure in this paper
Bivalvia	Noetiidae	Striarca aff. symmetrica	PP054322.1 (COI)	BC015	Israel	Mediterranean Sea	S59_1L	Ashqelon	31.6891	34.5257	25	rocky reef	31 Oct. 2018	P.G. Albano et al. (HELM Project)	NHMW 112930-LM-0746	Figure 6 G–I
Bivalvia	Noetiidae	Striarca aff. symmetrica	PP054323.1 (COI)	BC017	Israel	Mediterranean Sea	S59_1L	Ashqelon	31.6891	34.5257	25	rocky reef	31 Oct. 2018	P.G. Albano et al. (HELM Project)	NHMW 112930-LM-0747
Bivalvia	Noetiidae	Striarca aff. symmetrica	PP054324.1 (COI)	BC018	Israel	Mediterranean Sea	S59_1L	Ashqelon	31.6891	34.5257	25	rocky reef	31 Oct. 2018	P.G. Albano et al. (HELM Project)	NHMW 112930-LM-0748	Figure 6 A–C, M
Bivalvia	Noetiidae	Striarca lactea	PP029441.1 (COI)	SKIL2013_1	Israel	Mediterranean Sea	NA	Shikmona	32.9161	34.9767	20	rocky substrate	12 Sep. 2013	T. Guy-Haim	SMNH.MO.1013898
Bivalvia	Noetiidae	Striarca lactea	PP029442.1 (COI)	SKIL2013_2	Israel	Mediterranean Sea	NA	Shikmona	32.9161	34.9767	20	rocky substrate	12 Sep. 2013	T. Guy-Haim	SMNH.MO.1013899
Bivalvia	Noetiidae	Striarca lactea	PP064866.1 (COI)	BC080/CY535	Cyprus	Mediterranean Sea	AL15_9L	Akrotiri	34.5596	33.0377	15	Posidonia oceanica leaves	14 Oct. 2022	P.G. Albano et al. (Cyprus 2022)	NHMW 112930-LM-0749
Bivalvia	Noetiidae	Striarca lactea	PP064867.1 (COI)	CY062	Cyprus	Mediterranean Sea	GR5_1M	Konnos Bay	34.9843	34.0729	5	rocky substrate	5 May 2022	P.G. Albano et al. (Cyprus 2022)	NHMW 112930-LM-0750
Bivalvia	Noetiidae	Striarca lactea	PP029437.1 (COI)	BC081/CY340	Cyprus	Mediterranean Sea	ARh5_7L	Akrotiri	34.5644	33.0125	5	Posidonia oceanica rhizomes	10 Oct. 2022	P.G. Albano et al. (Cyprus 2022)	NHMW 112930-LM-0751
Bivalvia	Noetiidae	Striarca lactea	PP029438.1 (COI)	CY052	Cyprus	Mediterranean Sea	GRh15_1M	Konnos Bay	34.986	34.0786	15	Posidonia oceanica rhizomes	3 May 2022	P.G. Albano et al. (Cyprus 2022)	NHMW 112930-LM-0752
Bivalvia	Noetiidae	Striarca lactea	PP029439.1 (COI)	CY138	Cyprus	Mediterranean Sea	AR15_2L	Akrotiri	34.563	33.0132	15	rocky substrate	10 May 2022	P.G. Albano et al. (Cyprus 2022)	NHMW 112930-LM-0753
Bivalvia	Noetiidae	Striarca lactea	PP029440.1 (COI)	CY165	Cyprus	Mediterranean Sea	ARh15_1M	Akrotiri	34.5596	33.0377	15	Posidonia oceanica rhizomes	10 May 2022	P.G. Albano et al. (Cyprus 2022)	NHMW 112930-LM-0754
Bivalvia	Noetiidae	Striarca lactea	PP029432.1 (COI)	BC033	Greece	Mediterranean Sea	Rh.15.4.M	Plakias (Crete)	35.1793	24.3956	15	Posidonia oceanica rhizomes	21 Sep. 2017	Holzknecht and Albano, 2022	NHMW 112930-LM-0755
Bivalvia	Noetiidae	Striarca lactea	PP029433.1 (COI)	BC035	Greece	Mediterranean Sea	Rh.10.5.M	Plakias (Crete)	35.1793	24.3956	10	Posidonia oceanica rhizomes	17 Sep. 2017	Holzknecht and Albano, 2022	NHMW 112930-LM-0756	Figure 6 D–F, N
Bivalvia	Noetiidae	Striarca lactea	PP029434.1 (COI)	BC036	Greece	Mediterranean Sea	Rh.20.1.M	Plakias (Crete)	35.1793	24.3956	20	Posidonia oceanica rhizomes	17 May 2017	Holzknecht and Albano, 2022	NHMW 112930-LM-0757
Bivalvia	Noetiidae	Striarca lactea	PP029435.1 (COI)	BC037	Greece	Mediterranean Sea	Rh.20.1.M	Plakias (Crete)	35.1793	24.3956	20	Posidonia oceanica rhizomes	17 May 2017	Holzknecht and Albano, 2022	NHMW 112930-LM-0758
Bivalvia	Noetiidae	Striarca lactea	PP029436.1 (COI)	BC043	Italy	Mediterranean Sea	Monopoli C4-1.1	Monopoli (Puglia)	40.9772	17.2816	26-28	coralligenous concretions on hard substrate	30 Jun. 2020	G. Corriero	NHMW 112930-LM-0759	Figure 6 J–L
Bivalvia	Noetiidae	Striarca lactea	PP029443.1 (COI)	BC060	France	Atlantic Ocean	NA	Aroka (Nouvelle-Aquitaine)	43.4266	-1.6698	25-30	rocky substrate	24 Jun. 2021	B. Gouillieux	NHMW 112930-LM-0760
Bivalvia	Noetiidae	Striarca lactea	PP029444.1 (COI)	BC061	France	Atlantic Ocean	NA	Aroka (Nouvelle-Aquitaine)	43.4266	-1.6698	25-30	rocky substrate	24 Jun. 2021	B. Gouillieux	NHMW 112930-LM-0761
Bivalvia	Noetiidae	Striarca lactea	PP029445.1 (COI)	BC062	France	Atlantic Ocean	NA	Aroka (Nouvelle-Aquitaine)	43.4266	-1.6698	25-30	rocky substrate	24 Jun. 2021	B. Gouillieux	NHMW 112930-LM-0762
Bivalvia	Isognomonidae	Isognomon bicolor	PP054325.1 (COI), PP034416.1 (16S)	SKIL_1	Israel	Mediterranean Sea	NA	Shikmona	32.6301	34.9193	0.2	vermetid reef	26 May 2021	T. Guy-Haim	SMNH.MO.1013895
Bivalvia	Isognomonidae	Isognomon bicolor	PP054326.1 (COI), PP034417.1 (16S)	PLIL_1	Israel	Mediterranean Sea	NA	Palmachim	31.9295	34.6977	0	vermetid reef	22 May 2021	T. Guy-Haim	SMNH.MO.1013896
Bivalvia	Isognomonidae	Isognomon bicolor	PP034418.1 (16S)	PLIL_2	Israel	Mediterranean Sea	NA	Palmachim	31.9295	34.6977	0	vermetid reef	22 May 2021	T. Guy-Haim	SMNH.MO.1013897
Bivalvia	Isognomonidae	Isognomon bicolor	PP054327.1 (COI)	BC055	Cyprus	Mediterranean Sea	NA	Agia Triada	35.0465	34.0308	0	intertidal rocks	11 Apr. 2021	C. Jimenez	NHMW 112930-LM-0766
Bivalvia	Isognomonidae	Isognomon bicolor	PP054328.1 (COI)	BC067	Greece	Mediterranean Sea	NA	Gouves	35.3356	25.3024	0	intertidal rocks	25 May 2022	B. Mähnert	NHMW 112930-LM-0767
Bivalvia	Isognomonidae	Isognomon bicolor	PP054329.1 (COI)	FK-1035	United States	Caribbean Sea/Atlantic Ocean	NA	Missouri Key, Monroe County, Florida Keys	24.6756	-81.2392	1	coral rocks	9 May 2013	R. Bieler (Field Museum Chicago)	FMNH 339328
Bivalvia	Isognomonidae	Isognomon aff. legumen	PP054330.1 (COI), PP034421.1 (16S)	CY237	Cyprus	Mediterranean Sea	ARh10_3L	Akrotiri	34.5638	33.0124	10	Posidonia oceanica rhizomes	13 May 2022	P.G. Albano et al. (Cyprus 2022)	NHMW 112930-LM-0768	Figure 12 E–F
Bivalvia	Isognomonidae	Isognomon aff. legumen	PP054331.1 (COI), PP034420.1 (16S)	CY041	Cyprus	Mediterranean Sea	GRh5_1M	Konnos Bay	34.9843	34.0729	5	Posidonia oceanica rhizomes	5 May 2022	P.G. Albano et al. (Cyprus 2022)	NHMW 112930-LM-0769
Abbreviations:
FMNH	Field Museum of Natural History, Chicago, United States
NA	Not available
NHMW	Naturhistorisches Museum Wien, Austria
SMNH	Steinhardt Museum of Natural History, Tel Aviv, Israel
